# Supplementary material for: Impact of small farmers' access to improved seeds and deforestation in DR Congo
Source: Nat Commun. 2023 Mar 23;14:1603. doi: 10.1038/s41467-023-37278-2 (PMC10036623; doi:10.1038/s41467-023-37278-2)
Supplement: Supplementary file 3 — Source Data [file 41467_2023_37278_MOESM3_ESM.xlsx]

## Sheet: read me
The figures are based on regression estimates given in this file. The regressions are presented in full in the appendix tables. Data underlying those regression estimates, as well as all code, are available in the open repository.

## Sheet: Figure 1
		Maize is grown on this plot	Rice is grown on plot	Legumes are grown on plot
	Already cultivated land	0.127	0.0114	0.115	0.015	0.002	0.013
	Primary forest	0.468	0.551	0.1442	0.042	0.051	0.024
	Secondary forest	0.711	0.405	0.242	0.028	0.039	0.019
	Fallow	0.659	0.308	0.42	0.023	0.034	0.026
	Savanna or other	0.513	0.1523	0.556	0.055	0.013	0.06	0.076
		0.341	0.424	0.0172
		0.584	0.278	0.115
		0.532	0.181	0.293
		0.386	0.0253	0.429

## Sheet: Figure 3
				VILLAGE LEVEL, SATELLITE		HOUSEHOLD LEVEL
				2013-2016	2014	Primary Forest 2014	Secondary Forest 2014	Forest 2014		1.645	1.96
			Control	0.71	0.29	0.08	0.42	0.49		X*Std err
			Subsidies with no truck delivery	0.704	0.199	0.188	0.34	0.51		0.29939	0.15463	0.06251	0.123375	0.10199
			Subsidies with truck delivery	0.56	0.146	0.141	0.417	0.546		0.27307	0.14147	0.050995	0.113505	0.093765

## Sheet: Figure 4
	Primary Forest	Secondary Forest	Total Area		1.645	1.96
Control	0.08	0.42	1.52		X*Std err
low subsidy with no truck delivery	0.166	0.375	1.442		0.064155	0.10857	0.15134
high subsidy with no truck delivery	0.206	0.31	1.494		0.080605	0.116795	0.17766
low subsidy with truck delivery	0.151	0.376	1.413		0.064155	0.10199	0.156275
high subsidy with truck delivery	0.133	0.449	1.604		0.050995	0.103635	0.13818

## Sheet: Figure 5
				Total agriculture wage labor income (1000CDF)	Number of household members working on farm	Total labor sharing for land preparation (man-days)	Total household labor (man-days)		1.645	1.96
			Control	1.73	2.3	1.68	3.35		X*Std err
			low subsidy with no truck delivery	1.477	2.462	1.967	3.165		0.77315	0.10528	0.412895	0.39788
			high subsidy with no truck delivery	1.589	2.449	2.138	3.166		0.778085	0.103635	0.41783	0.46844
			low subsidy with truck delivery	1.096	2.451	2.162	3.2		0.557655	0.113505	0.409605	0.39984
			high subsidy with truck delivery	1.497	2.431	1.82	3.238		0.59878	0.11186	0.34216	0.3234
